# Supplementary material for: Image based prognosis in head and neck cancer using convolutional neural networks: a case study in reproducibility and optimization
Source: Sci Rep. 2023 Oct 24;13:18176. doi: 10.1038/s41598-023-45486-5 (PMC10598263; doi:10.1038/s41598-023-45486-5)
Supplement: Supplementary file 1 — Supplementary Information 1. [file 41598_2023_45486_MOESM1_ESM.xlsx]

## Sheet: Sheet1
Section	Topic	N	Item	Studies				Comments
				Our work	Diamant et al.	Lombardo et al.	Le et al.
Title/Abstrac		1	Identification as a study of AI methodology, specifying the category of technology used (eg, deep learning)	x	x	x	x
	Abstract	2	Structured summary of study design, methods, results, and conclusions	x	x	x	x
Introduction		3	Scientific and clinical background, including the intended use and clinical role of the AI approach	x	x	x	x
		4	Study objectives and hypotheses	x	x	x	x
Methods	Study Design	5	Prospective or retrospective study	x	x	x	x	Retrospective
		6	Study goal, such as model creation, exploratory study, feasibility study, noninferiority trial	x	x	x	x	Reproducibility Study + Model Creation + Model Exploration
Data		7	Data Sources	x	x	x	x
		8	Eligibility criteria: how, where, and when potentially eligible participants or studies were identified (eg, symptoms, results from previous tests, inclusion in registry, patient-care setting, location, dates)	x	x	x	x
		9	Data preprocessing steps (in the description: "specify theuse of normalization, resampling of image size, change in bit depth and/or adjustment of window/level settings" + "how the issues were handled: regional fromat, manual input, incosistent data, missing data, wrong data types, file manipulation and missing anonymization" + criteria to remove outliers)	x		x		Diamant et al. and Le et al. - Missing aspects such as the windowing applied Lombardo et al. - Provided the pre-processing pipeline upon request
		10	Selection of data subsets, if applicable	x	x	x	x
		11	Definitions of data elements, with references to common data elements (define the predictor and outcome variables. Map them to common data elements, if applicable, such as those mantained by the radiologu comminity or the US National Institutes of health.)	-	-	-	-
		12	De-identification methods	-	-	-	-	Already performed by the TCIA
		13	How missing data were handled (State clearly how missing data were handled, such as replacing them with approximate or predicted values. Describe the biases that the imputed data might introduce.)	x			x	Missing information regarding how censored data was handled
	Ground Truth	14	Definition of ground truth reference standard, in sufficient detail to allow replication	-	-	-	-	Assessment performed by each cohort, more details available at TCIA
		15	Rationale for choosing the reference standard (if alternatives exist)	-	-	-	-
		16	Source of ground truth annotations; qualifications and preparation of annotators (Specify the number of human annotators and their qualifications)	-	-	-	-
		17	Annotation tools	-	-	-	-
		18	Measurement of inter- and intrarater variability; methods to mitigate variability and/or resolve discrepancies	-	-	-	-
	Data Partitions	19	Intended sample size and how it was determined	x	x	x	x
		20	How data were assigned to partitions; specify proportions	x	x	x	x
		21	Level at which the partitions are disjoint	x	x	x	x
	Model	22	Detailed description of model, including inputs, outputs, all intermediate layers and connections (If a previously published model architecture is employed, cite a reference that meets the preceding standards and fully describe every modification)	x	x	x	x
		23	Software Libraries, frameworks, and packages	x		x		Missing the libraries or the versions
		24	Initialization of model parameters (e.g., randomization, transfer learning): Describe the distribution from which random values were drawn for randomly initialized parameters.	x				Partially mentioned by Le et al.: used transfer learning from the best model out of the initial models. trained previously. However, no initialization is specified for the initial models.
	Training	25	Details of the training approach, including data augmentation, hypeparameters, number of models trained	x	x	x	x
		26	Method of selecting the final model	x		x	x
		27	Ensembling techniques	-	-	-	-	-
	Evaluation	28	Metrics of model performance	x	x	x	x
		29	Statistical measure of significance and uncertainty (e.g. confidence intervals)	x		x	x
		30	Robustness or sensitivity analysis (Analyze the robustness or sensitivity of the model to various assumptions or initial conditions)	x		x	x	Performed different trainings to assess the model's performance under different conditions
		31	Methods for explainability and interpretability and how they were validated ("If applied, describe the methods that allow one to explain or interprent the models results and provide the parameters used to generate them…")		x			Diamant used activation maps to improve the interpretability of the model. However, this aspects falls out of scope in the other papers.
		32	Validation or testing on external data	x		x	x
Results	Data	33	Flow of participants or cases, using a diagram to indicate inclusion and exclusion (Specify the criteria to include and exclude patients or examinations or pieces of information and document the numbers of cases that met each criterion. We strongly recom- mend including a flowchart/diagram in your results to show initial patient population and those excluded for any reason.)	x	x	x	x
		34	Demographic or clinical characteristics	x	x	x	x
	Model performance	35	Performance metrics for optimal model(s) on all data partitions	x
		36	Estimates of diagnostic accuracy and their precision (such as 95% interval confidence)	x		x	x
		37	Failure analysis of incorrectly classified cases
Discussion		38	Study limitations, including potential bias, statistical uncertainty, and generalizability	x	x	x	x
		39	Implications for practice, including the intended use and/or clinical role	x	x	x	x
Other information		40	Registration number and name of registry	-	-	-	-
		41	Where the full study protocol can be accessed (if it exceeds the journal word count)	-	-	-	-
		42	Sources of funding and other support; role of funders	x	x	x	x
				CLAIM completeness
			Missing items	2	11	5	6
				0.047619	0.261905	0.119048	0.142857
				0.952381	0.738095	0.880952	0.857143
